# Supplementary material for: Hypoxia-Induced Cisplatin Resistance in Non-Small Cell Lung Cancer Cells Is Mediated by HIF-1α and Mutant p53 and Can Be Overcome by Induction of Oxidative Stress
Source: Cancers (Basel). 2018 Apr 21;10(4):126. doi: 10.3390/cancers10040126 (PMC5923381; doi:10.3390/cancers10040126)
Supplement: Supplementary file 1 [file cancers-10-00126-s001.zip]

Archive with 9 entries (6 files):
- SupplementaryFiles/
- SupplementaryFiles/.DS_Store
- __MACOSX/
- __MACOSX/SupplementaryFiles/
- __MACOSX/SupplementaryFiles/._.DS_Store
- SupplementaryFiles/Supplemental_Figures.docx
- __MACOSX/SupplementaryFiles/._Supplemental_Figures.docx
- SupplementaryFiles/Supplemental_Tables.docx
- __MACOSX/SupplementaryFiles/._Supplemental_Tables.docx
